# Supplementary material for: Stochastic Analysis Demonstrates the Dual Role of Hfq in Chaperoning E. coli Sugar Shock Response
Source: Front Mol Biosci. 2020 Dec 23;7:593826. doi: 10.3389/fmolb.2020.593826 (PMC7786190; doi:10.3389/fmolb.2020.593826)
Supplement: Supplementary file 2 [file Table_1.XLSX]

## Sheet: Sheet1
Strain	Background	Source or Reference
DJ480	MG1655 ∆lac X74	D. Jin, NCI
CV104	DJ480 ∆lac X74, mal::lacIq, ΔsgrS::kan	C. K. Vanderpool, S. Gottesman, 2004
SA1709	sgrS T224G, lacIq-tetR-spec	This work
XM199	lacIq-tetR-spec, Δhfq::kan	This work
CS196	ΔptsG::tet	Fei, et al., 2015
