# Supplementary material for: Stochastic Analysis Demonstrates the Dual Role of Hfq in Chaperoning E. coli Sugar Shock Response
Source: Front Mol Biosci. 2020 Dec 23;7:593826. doi: 10.3389/fmolb.2020.593826 (PMC7786190; doi:10.3389/fmolb.2020.593826)
Supplement: Supplementary file 3 [file Table_2.XLSX]

## Sheet: Sheet1
Probes	Description	Sequence (5'-3')
SgrS	Probes for smFISH	GTGCTGATAAAACTGACGCA
		ACTTCGCTGTCGCGGTAAAA
		CTTAACCAACGCAACCAGCA
		CATGGTTAATCGTTGTGGGA
		ATCCCACTGCATCAGTCCTT
		GTCAACTTTCAGAATTGCGG
		TCAGTCACACATGATGCAGG
		GCGGGTGATTTTACACCAAT
		AACCAGCAGGTATAATCTGC
ptsG	Probes for smFISH	GCATCTAAGCGCCCTTTATT
		GCAGGTTAGCAAATGCATTC
		ATCAGCGATTTACCGACCTT
		CTGCCATAACATGCGATACA
		CATGTTTGCAAAGACGGAAC
		GACACCGATCGCAAAAATCA
		GATACGCCATCGTTATTGGT
		ATGATGCCATAGGCAACAAC
		AACCACGGCCATGGTTTTAA
		CAGGTGTTTAGAGGCGATTT
		TAAACATGTACGCTGCGATC
		GGCAGCTTAATACGGTAGAA
		GGCAAAGAAGCCAAGATACT
		CAGAAATGATCGGCACAAAG
		CCAAATGAAGGACAGCACAA
		ACTGAGAGAAGGTCTGGATT
		CAACGTTCGATGAAACCGTA
		GGTGTATTCACCAATCTGCA
		GGCAGACCGTACATTTTGAA
		CGGTTTTCTGGTTTAGCAGA
		AACGATGAAGTCGATCAGAC
		GCGGAAGATGGTGTAGTAAA
		CGTTTTCAGATCCAGTGCTT
		TCGCTTTTGCATCTTCAGTC
		TCTTTACCACCAAATGCAGC
		TACATGCGTCGAGGTTAGTA
		TTAGTACCGAAAATCGCCTG
		AGTGGTTACGGATGTACTCA
